# Supplementary material for: A critical role of VMP1 in lipoprotein secretion
Source: eLife. 2019 Sep 17;8:e48834. doi: 10.7554/eLife.48834 (PMC6748824; doi:10.7554/eLife.48834)
Supplement: Figure 1—source data 1. [file elife-48834-fig1-data1.xlsx]

## Sheet: Sheet1
Dataset belonging to Figure 1
Panel C
Survival rate (% of total fish) of vmp1+/+ (n = 7), vmp1+/- (n = 30), and vmp1-/- (n = 11) zebrafish.
Days post fertilization (dpf)	vmp1+/+			vmp1+/-			vmp1-/-
	# of dead	# of living zebrafish at 13 dpf	% of survival	# of dead	# of living zebrafish at 13 dpf	% of survival	# of dead	# of living zebrafish at 13 dpf	% of survival
0	0		100	0		100	0		100
0.5	0		100	0		100	0		100
1	0		100	0		100	0		100
1.5	0		100	0		100	0		100
2	0		100	0		100	0		100
2.5	0		100	0		100	0		100
3	0		100	0		100	0		100
3.5	0		100	0		100	0		100
4	0		100	0		100	0		100
4.5	0		100	0		100	0		100
5	0		100	0		100	0		100
5.5	0		100	0		100	0		100
6	0		100	0		100	0		100
6.5	0		100	0		100	0		100
7	0		100	0		100	0		100
7.5	0		100	0		100	0		100
8	0		100	0		100	0		100
8.5	0		100	0		100	7		36.3636
9	0		100	0		100	4		0
9.5	0		100	0		100	0		0
10	0		100	0		100	0		0
10.5	0		100	0		100	0		0
11	0		100	0		100	0		0
11.5	0		100	0		100	0		0
12	0		100	0		100	0		0
12.5	0		100	0		100	0		0
13	0	7	100	0	30	100	0	0	0
Total	7		Total	30		Total	11
