# Supplementary material for: A critical role of VMP1 in lipoprotein secretion
Source: eLife. 2019 Sep 17;8:e48834. doi: 10.7554/eLife.48834 (PMC6748824; doi:10.7554/eLife.48834)
Supplement: Figure 3—source data 1. [file elife-48834-fig3-data1.xlsx]

## Sheet: Sheet1
Dataset belonging to Figure 3
Panel D
Body weight (g) of Vmp1flox/+;Villin-Cre (n = 4) and Vmp1flox/flox;Villin-Cre (n = 5) male mice at 7–10 months of age.
Tag# of mice (month)	Vmp1flox/+;Villin-Cre	Vmp1flox/flox;Villin-Cre
12128 (10M)	44.66
12307 (10M)	32.19
12309 (10M)	35.54
11368 (7M)	46.49
12125 (10M)		32.79
12308 (10M)		32.48
12310 (10M)		31.22
11250 (8M)		36.12
11369 (7M)		27.57
Average	39.72	32.036
Student t-test	0.0298811
Panel G
The amount of serum cholesterol, triglyceride, LDL, and HDL in 18-month-old Vmp1flox/+;Villin-Cre (n = 6) and Vmp1flox/flox;Villin-Cre (n = 6).
Cholesterol（mmol/l)		TAG（mmol/l)		HDL（mmol/l)		LDL（mmol/l)
Vmp1flox/+;Villin-Cre	Vmp1flox/flox;Villin-Cre	Vmp1flox/+;Villin-Cre	Vmp1flox/flox;Villin-Cre	Vmp1flox/+;Villin-Cre	Vmp1flox/flox;Villin-Cre	Vmp1flox/+;Villin-Cre	Vmp1flox/flox;Villin-Cre
3.59	2.96	0.89	0.81	2.96	2.02	0.99	0.88
2.02	1.61	0.49	0.51	1.53	1.14	0.52	0.45
2.48	2.06	0.92	1.73	1.89	1.28	0.55	0.59
2.27	1.65	0.56	0.46	1.38	1.12	0.74	0.42
4.57	1.56	0.97	0.53	3.49	1.12	1.42	0.39
2.77	1.52	0.58	0.56	2.14	1.09	0.65	0.4
Student t-test	0.0421		0.887		0.0298		0.0999
