# Supplementary material for: A critical role of VMP1 in lipoprotein secretion
Source: eLife. 2019 Sep 17;8:e48834. doi: 10.7554/eLife.48834 (PMC6748824; doi:10.7554/eLife.48834)
Supplement: Figure 4—source data 1. [file elife-48834-fig4-data1.xlsx]

## Sheet: Sheet1
Dataset belonging to Figure 4
Panel A
Triglyceride levels in cells and medium in HepG2 cells that were treated with siRNA against luciferase (Luc) or VMP1 and cultured in serum free medium for 24 h.
sample name	TG conc. (mM)	TG vol (nmol)	Normalize by cell number (nmol/ 1.0x10^5 cell)	Average of normalized TG vol (nmol/ 1.0x10^5 cell)
siLuc#1_cell	0.0200364	0.90164	0.563525	0.666328
siLuc#2_cell	0.021864	0.983882	0.614926
siLuc#3_cell	0.0291744	1.31285	0.820531
siVMP1#1_cell	0.0684678	3.08105	1.92566	2.18266
siVMP1#2_cell	0.062985	2.83433	1.77145
siVMP1#3_cell	0.101365	4.56141	2.85088
siLuc#1_medium	0.0492848	2.46424	1.54015	1.34311
siLuc#2_medium	0.0410606	2.05303	1.28314
siLuc#3_medium	0.0385933	1.92967	1.20604
siVMP1#1_medium	0.0254346	1.27173	0.794831	0.829098
siVMP1#2_medium	0.0254346	1.27173	0.794831
siVMP1#3_medium	0.0287243	1.43621	0.897633
Panel B
Cholesterol levels in cells and medium in HepG2 cells that were treated with siRNA against luciferase (Luc) or VMP1 and cultured in serum free medium for 24 h.
Cell	Cholesterol vol (ug/1.0x105 cell)
Experiments (date)	siLuc	siVMP1
20180722	0.312072	0.547608
20180803#1	0.362764	0.779288
20180803#2	0.395756	0.746296
Average	0.356864	0.691064
Medium	Cholesterol vol (ug/10^5 cell)
Experiments (date)	siLuc	siVMP1
20180816#1	0.0363384	0.0261239
20180816#2	0.0312587	0.0235085
20180816#3	0.0199382	0.0201001
Average	0.0291784	0.0232442
Panel C
The medium/cell ratio (normalized to 0 h) of indicated proteins in siLuc- and siVMP1-treated HepG2 cells.
		Average					SD				SE
	hr	Alubmin	APOA-I	APOB	APOE	N	Alubmin	APOA-I	APOB	APOE	Alubmin	APOA-I	APOB	APOE
The ratio of Medium/Cell (normalized to 0h)	0	1	1	1	1	3	0	0	0	0	0	0	0	0
	1	1.16355	1.77272	4.705	2.55213	3	0.194061	0.317143	1.18373	2.04667	0.112041	0.183103	0.683424	1.18164
	2	1.30777	2.5127	6.56964	6.11543	3	0.209206	0.674899	1.53789	7.41017	0.120785	0.389653	0.887899	4.27826
	4	1.33171	4.76598	10.2956	11.1068	3	0.0468536	0.740895	1.93395	9.71444	0.0270509	0.427756	1.11656	5.60864
	24	1.80162	12.3338	36.3149	50.7389	3	0.346343	6.24425	23.7287	10.6911	0.199961	3.60512	13.6998	6.17253
	0	1	1	1	1	3	0	0	0	0	0	0	0	0
	1	1.4867	1.40986	2.66763	1.85897	3	0.452508	0.488646	1.97267	1.16108	0.261256	0.28212	1.13892	0.670347
	2	1.38863	2.34943	2.88524	2.40556	3	0.29983	1.12055	1.90537	1.96899	0.173107	0.646953	1.10006	1.1368
	4	1.51106	2.17546	4.74009	4.49416	3	0.404577	0.809091	2.3286	3.60561	0.233583	0.467129	1.34442	2.0817
	24	1.89202	13.2623	17.3408	18.2968	3	0.613318	5.73791	7.70419	3.49191	0.3541	3.31278	4.44802	2.01605
