# Supplementary material for: A critical role of VMP1 in lipoprotein secretion
Source: eLife. 2019 Sep 17;8:e48834. doi: 10.7554/eLife.48834 (PMC6748824; doi:10.7554/eLife.48834)
Supplement: Figure 4—figure supplement 1—source data 1. [file elife-48834-fig4-figsupp1-data1.xlsx]

## Sheet: Sheet1
Dataset belonging to Figure 4-figure supplement 1
Panels A and B
Lipoprotein profiles in medium from HepG2 cells that were treated with siRNA against luciferase (Luc) or VMP1 and cultured in 0.1% bovine serum albumin (BSA) containing media with or without 200 μM oleic acid for 2 days.
Average		CM ( >80nm)		VLDL (30-80nm)					LDL (16-30nm)						HDL (8-16nm)
				large VLDL			medium VLDL	small VLDL	large LDL	medium LDL	small LDL	very small LDL			very large HDL		large HDL	medium HDL	small HDL	very small HDL
	Fractions	1	2	3	4	5	6	7	8	9	10	11	12	13	14	15	16	17	18	19	20
TG [μg/mg of proteins]	siLuc	0.317923	0.0486955	0.0354692	0.192689	0.275635	3.42409	9.18686	15.3183	10.461	5.07951	1.58979	3.24917	2.47209	2.9118	2.54436	2.70252	0.813497	0.796335	0.29427	0.981054
	siVMP1	0.395544	0.137827	0.0804519	0.00366015	0.00433817	0.05	0.192161	0.613061	0.750097	0.392251	0.134644	0.168331	0.165916	0.244123	0.245129	0.390322	0.195885	0.168274	0.10559	0.262148
	siLuc + oleic acid	0.11865	0.0280643	0.0331886	0.957185	0.734507	18.6551	27.2386	36.9654	23.4747	11.3547	4.05326	7.16883	4.83755	4.93219	3.77032	3.68646	1.15025	1.12864	0.521508	1.69044
	siVMP1 + oleic acid	0.249957	0.0732179	0.0535871	0.00258181	0.0187285	0.118541	0.311123	0.896236	1.15791	0.675434	0.196762	0.323267	0.244723	0.322867	0.354432	0.512738	0.299103	0.274948	0.294739	0.614858
Cholesterol [μg/mg of proteins]	siLuc	0.574665	0.161619	0.230005	0.332214	0.181024	0.261426	0.766012	1.23003	0.827654	0.418832	0.146228	0.40534	0.334982	0.422562	0.464472	0.531199	0.126186	0.0975678	0.0255413	0.149005
	siVMP1	0.115906	0.0277322	0.0294837	0.0315734	0.0194422	0.00280675	0.0234124	0.0598783	0.0632513	0.0493403	0.0210945	0.050609	0.035858	0.0408301	0.062148	0.0985507	0.0434705	0.0513169	0.0444473	0.118629
	siLuc + oleic acid	0.218185	0.0582261	0.127327	0.24179	0.157902	1.14129	1.79425	2.52102	1.47413	0.689958	0.244435	0.507297	0.38826	0.396152	0.394529	0.419647	0.0861116	0.13056	0.0287346	0.321582
	siVMP1 + oleic acid	0.117385	0.0466697	0.0411952	0.0646201	0.0315916	0.0180666	0.0287373	0.0630396	0.0802278	0.0420763	0.0267999	0.0349096	0.0320845	0.0436449	0.0536287	0.0686453	0.0590136	0.0746438	0.0751563	0.292794
SE (n =3)		CM ( >80nm)		VLDL (30-80nm)					LDL (16-30nm)						HDL (8-16nm)
				large VLDL			medium VLDL	small VLDL	large LDL	medium LDL	small LDL	very small LDL			very large HDL		large HDL	medium HDL	small HDL	very small HDL
	Fractions	1	2	3	4	5	6	7	8	9	10	11	12	13	14	15	16	17	18	19	20
TG [μg/mg of proteins]	siLuc	0.139436	0.0363441	0.03518	0.0579098	0.0249877	0.427087	0.915966	1.23367	1.05962	0.384115	0.227433	0.194789	0.188799	0.14469	0.154632	0.114753	0.0240674	0.0388353	0.0420045	0.173917
	siVMP1	0.243352	0.097044	0.0619745	0.00183509	0.00433817	0.0291634	0.00799895	0.018898	0.0270779	0.00849987	0.00648431	0.0386492	0.012506	0.0190489	0.0191695	0.0349067	0.0305915	0.0416433	0.0550834	0.106589
	siLuc + oleic acid	0.0786208	0.0212117	0.0187883	0.0249851	0.0453813	2.24509	2.69285	3.774	2.04301	0.818646	0.288845	0.595432	0.394466	0.382791	0.270841	0.185142	0.0300092	0.0310749	0.0577994	0.173535
	siVMP1 + oleic acid	0.155141	0.0581302	0.0384389	0.00258181	0.0187285	0.0249598	0.0120982	0.0310847	0.0487078	0.00628955	0.0219547	0.0378843	0.01631	0.0309411	0.0158866	0.0581805	0.0213033	0.0677225	0.0482194	0.149785
Cholesterol [μg/mg of proteins]	siLuc	0.151991	0.0855198	0.104251	0.0778466	0.0709169	0.0500623	0.0282274	0.0380281	0.0299851	0.01931	0.018986	0.0114698	0.00885543	0.00946102	0.0151658	0.0256344	0.0353229	0.0253909	0.0255413	0.0741458
	siVMP1	0.0131823	0.0180345	0.0191354	0.0175196	0.0185049	0.00280675	0.0101571	0.0043985	0.0123788	0.0114176	0.0193104	0.0177362	0.00743706	0.0110207	0.00322042	0.0189339	0.0149805	0.00519311	0.0312299	0.0292295
	siLuc + oleic acid	0.0212499	0.0296122	0.0518776	0.034965	0.0705061	0.0859407	0.117605	0.197986	0.0655087	0.0122602	0.0212335	0.0153643	0.00470499	0.00631116	0.00498167	0.0171569	0.0413585	0.0365248	0.0209322	0.0972457
	siVMP1 + oleic acid	0.0155803	0.0216591	0.0211643	0.0186437	0.0120818	0.0180666	0.0061332	0.0186525	0.0142986	0.0111529	0.00610834	0.0103866	0.00882865	0.0152615	0.00888022	0.00534653	0.0208173	0.0220232	0.0377595	0.0459952
Panel C
The ratio of APOB levels in siVMP1-treated HepG2 cells relative to siLuc-treated cells.
Experiments (date)	20180715	20180718	20180719	20180729	Average	SD	n	SE
Sup_siLuc	1	1	1	1	1	0	4	0
Sup_siVMP1	0.634539	0.56863	0.418315	0.171271	0.448189	0.178051	4	0.0890254
Cell_siLuc	1	1	1	1	1	0	4	0
Cell_siVMP1	0.576815	0.9015	0.492412	0.269778	0.560126	0.226772	4	0.113386
Sup_siLuc+Lacta	1	1	1	1	1	0	4	0
Sup_siVMP1+Lacta	0.96324	0.660957	0.636281	0.247168	0.626912	0.254248	4	0.127124
Cell_siLuc+Lacta	1	1	1	1	1	0	4	0
Cell_siVMP1+Lacta	0.98238	0.839404	0.881839	0.669942	0.843391	0.112801	4	0.0564006
