# Supplementary material for: A critical role of VMP1 in lipoprotein secretion
Source: eLife. 2019 Sep 17;8:e48834. doi: 10.7554/eLife.48834 (PMC6748824; doi:10.7554/eLife.48834)
Supplement: Figure 5—source data 1. [file elife-48834-fig5-data1.xlsx]

## Sheet: Sheet1
Dataset belonging to Figure 5
Panels A and C
The number of LipidTOX Red (+) structures with or without Sec61B (A) or ApoB (C) [/1 x 103 µm2] (per observed area) in zebrafish
	Zebrafish intestine		Zebrafish liver
	vmp1+/-	vmp1-/-	vmp1+/-	vmp1-/-
Sec61B(+)	0	11.6	0.4	10.4
Sec61B(-)	0.4	0.8	2.4	0.8
	Zebrafish intestine		Zebrafish liver
	vmp1+/-	vmp1-/-	vmp1+/-	vmp1-/-
ApoB(+)	0	12	0	9.2
ApoB(-)	0.4	1.6	2.4	1.2
Panels B and D
The number of LipidTOX Red (+) structures with or without SEC61B (B) or APOB (D) [/1 x 103 µm2] (per observed area) in mouse visceral endoderm
	Mouse visceral endoderm				Mouse visceral endoderm
	vmp1gt/+	vmp1gt/gt			vmp1gt/+	vmp1gt/gt
SEC61B(+)	0	4.4		APOB(+)	0.4	4.8
SEC61B(-)	2	0.4		APOB(-)	2	0.4
