# Supplementary material for: A critical role of VMP1 in lipoprotein secretion
Source: eLife. 2019 Sep 17;8:e48834. doi: 10.7554/eLife.48834 (PMC6748824; doi:10.7554/eLife.48834)
Supplement: Figure 6—source data 1. [file elife-48834-fig6-data1.xlsx]

## Sheet: Sheet1
Dataset belonging to Figure 6
Panel B
The number of BODIPY (+) structures with or without oleic acid (OA) per cells in HepG2 cells
siLuc (without OA)		siVMP1 (without OA)		siLuc (with OA)		siVMP1 (with OA)
cell (n = 17)	# of BODIPY(+) structures/cell	cell (n = 17)	# of BODIPY(+) structures/cell	cell (n = 23)	# of BODIPY(+) structures/cell	cell (n = 25)	# of BODIPY(+) structures/cell
1	12	1	17	1	63	1	29
2	6	2	9	2	79	2	24
3	7	3	12	3	40	3	32
4	41	4	12	4	60	4	36
5	39	5	7	5	73	5	43
6	16	6	10	6	92	6	23
7	26	7	15	7	81	7	118
8	31	8	16	8	62	8	38
9	69	9	9	9	67	9	54
10	28	10	10	10	53	10	24
11	17	11	11	11	67	11	10
12	8	12	5	12	80	12	21
13	15	13	16	13	90	13	22
14	28	14	15	14	82	14	21
15	7	15	15	15	142	15	84
16	21	16	11	16	133	16	17
17	10	17	10	17	116	17	18
Average	22.4118	Average	11.7647	18	75	18	33
				19	78	19	32
				20	105	20	35
				21	92	21	35
				22	133	22	53
				23	38	23	36
				Average	82.6522	24	18
						25	11
						Average	34.68
Panel C
The number of BODIPY (+) structures with or without oleic acid (OA) per cells in HepG2 cells
siLuc (without OA)
cell (n = 17)	# of BODIPY(+) structures/cell	# of APOB (+) ADRP (-) BODIPY (+) structures/cell	Ratio of APOB (+) ADRP (-) BODIPY (+) to total BODIPY (+)	# of ADRP (+) APOB (-) BODIPY (+) structures/cell	Ratio of ADRP (+) APOB (-) BODIPY (+) to total BODIPY (+)	# of APOB (+) ADRP (+) BODIPY (+) structures/cell	Ratio of APOB (+) ADRP (+) BODIPY (+) to total BODIPY (+)
1	12	0	0	10	0.833333	1	0.0833333
2	6	0	0	5	0.833333	0	0
3	7	0	0	6	0.857143	0	0
4	41	0	0	28	0.682927	1	0.0243902
5	39	0	0	29	0.74359	6	0.153846
6	16	0	0	13	0.8125	3	0.1875
7	26	1	0.0384615	17	0.653846	2	0.0769231
8	31	0	0	29	0.935484	1	0.0322581
9	69	3	0.0434783	39	0.565217	8	0.115942
10	28	0	0	13	0.464286	3	0.107143
11	17	0	0	14	0.823529	0	0
12	8	0	0	7	0.875	1	0.125
13	15	0	0	12	0.8	2	0.133333
14	28	1	0.0357143	21	0.75	3	0.107143
15	7	0	0	6	0.857143	0	0
16	21	0	0	19	0.904762	4	0.190476
17	10	1	0.1	6	0.6	0	0
Average	22.4118	Average	0.0128032	Average	0.764241	Average	0.078664
siVMP1 (without OA)
cell (n = 17)	# of BODIPY(+) structures/cell	# of APOB (+) ADRP (-) BODIPY (+) structures/cell	Ratio of APOB (+) ADRP (-) BODIPY (+) to total BODIPY (+)	# of ADRP (+) APOB (-) BODIPY (+) structures/cell	Ratio of ADRP (+) APOB (-) BODIPY (+) to total BODIPY (+)	# of APOB (+) ADRP (+) BODIPY (+) structures/cell	Ratio of APOB (+) ADRP (+) BODIPY (+) to total BODIPY (+)
1	17	14	0.82	0	0	2	0.12
2	9	2	0.22	1	0.11	3	0.33
3	12	6	0.5	0	0	0	0
4	12	1	0.08	6	0.5	1	0.08
5	7	1	0.14	1	0.14	3	0.43
6	10	8	0.8	0	0	0	0
7	15	3	0.2	1	0.07	3	0.2
8	16	1	0.06	1	0.06	12	0.75
9	9	3	0.33	0	0	2	0.22
10	10	4	0.4	2	0.2	2	0.2
11	11	1	0.09	0	0	6	0.55
12	5	3	0.6	0	0	0	0
13	16	7	0.44	0	0	3	0.19
14	15	10	0.67	0	0	0	0
15	15	5	0.33	0	0	4	0.27
16	11	6	0.55	0	0	2	0.18
17	10	7	0.7	1	0.1	0	0
Average	12	Average	0.41	Average	0.07	Average	0.21
siLuc (with OA)
cell (n = 23)	# of BODIPY(+) structures/cell	# of APOB (+) ADRP (-) BODIPY (+) structures/cell	Ratio of APOB (+) ADRP (-) BODIPY (+) to total BODIPY (+)	# of ADRP (+) APOB (-) BODIPY (+) structures/cell	Ratio of ADRP (+) APOB (-) BODIPY (+) to total BODIPY (+)	# of APOB (+) ADRP (+) BODIPY (+) structures/cell	Ratio of APOB (+) ADRP (+) BODIPY (+) to total BODIPY (+)
1	63	1	0.02	29	0.46	6	0.1
2	79	1	0.01	46	0.58	13	0.16
3	40	2	0.05	20	0.5	10	0.25
4	60	4	0.07	35	0.58	10	0.17
5	73	3	0.04	44	0.6	12	0.16
6	92	0	0	57	0.62	21	0.23
7	81	2	0.02	40	0.49	18	0.22
8	62	0	0	23	0.37	15	0.24
9	67	2	0.03	29	0.43	4	0.06
10	53	0	0	34	0.64	9	0.17
11	67	1	0.01	27	0.4	15	0.22
12	80	0	0	47	0.59	18	0.23
13	90	0	0	44	0.49	12	0.13
14	82	1	0.01	36	0.44	12	0.15
15	142	0	0	88	0.62	29	0.2
16	133	1	0.01	100	0.75	25	0.19
17	116	1	0.01	53	0.46	15	0.13
18	75	1	0.01	40	0.53	14	0.19
19	78	1	0.01	35	0.45	11	0.14
20	105	0	0	66	0.63	19	0.18
21	92	2	0.02	48	0.52	21	0.23
22	133	5	0.04	59	0.44	20	0.15
23	38	0	0	22	0.58	6	0.16
Average	83	Average	0.02	Average	0.53	Average	0.18
siVMP1 (with OA)
cell (n = 25)	# of BODIPY(+) structures/cell	# of APOB (+) ADRP (-) BODIPY (+) structures/cell	Ratio of APOB (+) ADRP (-) BODIPY (+) to total BODIPY (+)	# of ADRP (+) APOB (-) BODIPY (+) structures/cell	Ratio of ADRP (+) APOB (-) BODIPY (+) to total BODIPY (+)	# of APOB (+) ADRP (+) BODIPY (+) structures/cell	Ratio of APOB (+) ADRP (+) BODIPY (+) to total BODIPY (+)
1	29	8	0.28	2	0.07	9	0.31
2	24	18	0.75	0	0	3	0.13
3	32	10	0.31	0	0	14	0.44
4	36	27	0.75	0	0	1	0.03
5	43	23	0.53	2	0.05	11	0.26
6	23	16	0.7	0	0	5	0.22
7	118	47	0.4	30	0.25	25	0.21
8	38	25	0.66	1	0.03	10	0.26
9	54	29	0.54	0	0	1	0.02
10	24	19	0.79	1	0.04	0	0
11	10	8	0.8	0	0	0	0
12	21	16	0.76	0	0	4	0.19
13	22	13	0.59	0	0	6	0.27
14	21	12	0.57	0	0	9	0.43
15	84	57	0.68	1	0.01	17	0.2
16	17	9	0.53	0	0	8	0.47
17	18	5	0.28	0	0	8	0.44
18	33	7	0.21	1	0.03	10	0.3
19	32	9	0.28	1	0.03	11	0.34
20	35	4	0.11	2	0.06	16	0.46
21	35	15	0.43	2	0.06	2	0.06
22	53	36	0.68	1	0.02	7	0.13
23	36	14	0.39	2	0.06	8	0.22
24	18	11	0.61	0	0	6	0.33
25	11	4	0.36	1	0.09	6	0.55
Average	35	Average	0.52	Average	0.03	Average	0.25
