# Supplementary material for: A critical role of VMP1 in lipoprotein secretion
Source: eLife. 2019 Sep 17;8:e48834. doi: 10.7554/eLife.48834 (PMC6748824; doi:10.7554/eLife.48834)
Supplement: Figure 6—figure supplement 1—source data 1. [file elife-48834-fig6-figsupp1-data1.xlsx]

## Sheet: Sheet1
Dataset belonging to Figure 6-figure supplement 1
Panel A
Chymotrypsin-like proteasome activity in HepG2 cells that were treated with siRNA against luciferase (Luc) or VMP1 and cultured in in regular medium in the presence or absence of 5 μM lactacystin for 24 h.
	background (plate)		luminescence (RLU)_Raw data				luminescence (RLU)_substruct bakground
experiment No.	untreated	+ lactacystin	untreated		+ lactacystin		untreated		+ lactacystin
			siLuc	siVMP1	siLuc	siVMP1	siLuc	siVMP1	siLuc	siVMP1
#1_20190411	71990	43610	2086490	2170720	57180	66450	2014500	2098730	13570	22840	three independent experimnts
#2_20190411	71610	43710	3015440	2067740	68310	67370	2943830	1996130	24600	23660
#3_20190411	72430	44720	2656320	2790240	62400	59050	2583890	2717810	17680	14330
							2.51407e+06	2270890	18616.7	20276.7	Average
							468582	390429	5574.34	5166.26	SD
							3	3	3	3	count
							270536	225414	3218.34	2982.74	SE
