# Supplementary material for: A critical role of VMP1 in lipoprotein secretion
Source: eLife. 2019 Sep 17;8:e48834. doi: 10.7554/eLife.48834 (PMC6748824; doi:10.7554/eLife.48834)
Supplement: Figure 6—figure supplement 2—source data 1. [file elife-48834-fig6-figsupp2-data1.xlsx]

## Sheet: Sheet1
Dataset belonging to Figure 6-figure supplement 2
Panel A
The number of BODIPY (+) structures in HepG2 cells
Untreated
cell (n = 39)	# of BODIPY(+) structures/cell	# of APOB (+) ADRP (-) BODIPY (+) structures/cell	Ratio of APOB (+) ADRP (-) BODIPY (+) to total BODIPY (+)	# of ADRP (+) APOB (-) BODIPY (+) structures/cell	Ratio of ADRP (+) APOB (-) BODIPY (+) to total BODIPY (+)	# of APOB (+) ADRP (+) BODIPY (+) structures/cell	Ratio of APOB (+) ADRP (+) BODIPY (+) to total BODIPY (+)
1	2	0	0	2	1	0	0
2	1	0	0	1	1	0	0
3	10	0	0	7	0.7	1	0.1
4	2	0	0	2	1	0	0
5	3	0	0	1	0.333333	1	0.333333
6	2	0	0	2	1	0	0
7	5	0	0	4	0.8	0	0
8	16	1	0.0625	13	0.8125	1	0.0625
9	8	1	0.125	3	0.375	1	0.125
10	1	0	0	1	1	0	0
11	2	0	0	1	0.5	0	0
12	12	1	0.0833333	6	0.5	1	0.0833333
13	4	0	0	3	0.75	1	0.25
14	3	0	0	2	0.666667	1	0.333333
15	6	0	0	4	0.666667	0	0
16	3	0	0	1	0.333333	0	0
17	4	0	0	3	0.75	1	0.25
18	7	1	0.142857	2	0.285714	0	0
19	1	0	0	1	1	0	0
20	5	0	0	2	0.4	0	0
21	6	0	0	3	0.5	0	0
22	29	0	0	25	0.862069	2	0.0689655
23	4	0	0	4	1	0	0
24	6	0	0	4	0.666667	1	0.166667
25	1	0	0	1	1	0	0
26	11	0	0	10	0.909091	1	0.0909091
27	6	0	0	5	0.833333	1	0.166667
28	10	0	0	8	0.8	2	0.2
29	13	0	0	12	0.923077	1	0.0769231
30	2	0	0	1	0.5	1	0.5
31	2	0	0	2	1	0	0
32	6	0	0	4	0.666667	1	0.166667
33	9	0	0	9	1	0	0
34	5	0	0	4	0.8	0	0
35	16	0	0	12	0.75	2	0.125
36	11	0	0	11	1	0	0
37	1	0	0	1	1	0	0
38	23	0	0	19	0.826087	2	0.0869565
39	4	0	0	3	0.75	1	0.25
		Average:	0.0106074		0.760518		0.0881091
MG132
cell (n = 42)	# of BODIPY(+) structures/cell	# of APOB (+) ADRP (-) BODIPY (+) structures/cell	Ratio of APOB (+) ADRP (-) BODIPY (+) to total BODIPY (+)	# of ADRP (+) APOB (-) BODIPY (+) structures/cell	Ratio of ADRP (+) APOB (-) BODIPY (+) to total BODIPY (+)	# of APOB (+) ADRP (+) BODIPY (+) structures/cell	Ratio of APOB (+) ADRP (+) BODIPY (+) to total BODIPY (+)
1	1	0	0	1	1	0	0
2	4	0	0	4	1	0	0
3	3	0	0	2	0.666667	0	0
4	10	0	0	9	0.9	1	0.1
5	2	0	0	2	1	0	0
6	5	0	0	5	1	0	0
7	7	0	0	6	0.857143	1	0.142857
8	11	0	0	7	0.636364	2	0.181818
9	4	0	0	4	1	0	0
10	1	0	0	0	0	0	0
11	3	0	0	2	0.666667	1	0.333333
12	8	0	0	7	0.875	1	0.125
13	5	0	0	4	0.8	1	0.2
14	4	0	0	3	0.75	1	0.25
15	5	0	0	4	0.8	1	0.2
16	5	0	0	5	1	0	0
17	3	0	0	3	1	0	0
18	12	0	0	10	0.833333	0	0
19	8	0	0	8	1	0	0
20	7	1	0.142857	5	0.714286	1	0.142857
21	5	0	0	4	0.8	1	0.2
22	9	0	0	7	0.777778	0	0
23	6	0	0	4	0.666667	2	0.333333
24	1	0	0	1	1	0	0
25	1	0	0	1	1	0	0
26	4	0	0	3	0.75	1	0.25
27	18	0	0	14	0.777778	1	0.0555556
28	8	0	0	7	0.875	1	0.125
29	17	0	0	13	0.764706	1	0.0588235
30	22	1	0.0454545	15	0.681818	2	0.0909091
31	12	1	0.0833333	9	0.75	2	0.166667
32	9	0	0	6	0.666667	1	0.111111
33	10	0	0	7	0.7	1	0.1
34	15	0	0	13	0.866667	2	0.133333
35	5	0	0	5	1	0	0
36	11	1	0.0909091	8	0.727273	1	0.0909091
37	28	1	0.0357143	21	0.75	1	0.0357143
38	8	0	0	5	0.625	0	0
39	5	0	0	3	0.6	1	0.2
40	15	0	0	11	0.733333	2	0.133333
41	6	0	0	5	0.83	1	0.17
42	5	0	0	4	0.8	1	0.2
		Average:	0.00948258		0.801083		0.0982672
Lactacystin
cell (n = 39)	# of BODIPY(+) structures/cell	# of APOB (+) ADRP (-) BODIPY (+) structures/cell	Ratio of APOB (+) ADRP (-) BODIPY (+) to total BODIPY (+)	# of ADRP (+) APOB (-) BODIPY (+) structures/cell	Ratio of ADRP (+) APOB (-) BODIPY (+) to total BODIPY (+)	# of APOB (+) ADRP (+) BODIPY (+) structures/cell	Ratio of APOB (+) ADRP (+) BODIPY (+) to total BODIPY (+)
1	16	0	0	11	0.6875	1	0.0625
2	10	0	0	8	0.8	1	0.1
3	13	0	0	8	0.615385	1	0.0769231
4	19	0	0	15	0.789474	1	0.0526316
5	26	0	0	20	0.769231	3	0.115385
6	11	0	0	8	0.727273	1	0.0909091
7	24	0	0	22	0.916667	1	0.0416667
8	28	0	0	23	0.821429	1	0.0357143
9	9	0	0	8	0.888889	1	0.111111
10	17	0	0	15	0.882353	2	0.117647
11	8	1	0.125	5	0.625	2	0.25
12	12	0	0	9	0.75	2	0.166667
13	25	0	0	19	0.76	1	0.04
14	14	0	0	10	0.714286	2	0.142857
15	14	0	0	8	0.571429	1	0.0714286
16	20	0	0	20	1	0	0
17	12	0	0	10	0.833333	2	0.166667
18	11	0	0	9	0.818182	1	0.0909091
19	19	0	0	15	0.789474	2	0.105263
20	15	0	0	11	0.733333	0	0
21	15	0	0	11	0.733333	2	0.133333
22	17	0	0	11	0.647059	1	0.0588235
23	17	0	0	15	0.882353	2	0.117647
24	23	0	0	21	0.913043	1	0.0434783
25	10	0	0	9	0.9	1	0.1
26	8	0	0	8	1	0	0
27	9	0	0	8	0.888889	1	0.111111
28	11	0	0	9	0.818182	1	0.0909091
29	20	0	0	16	0.8	2	0.1
30	3	0	0	3	1	0	0
31	6	0	0	4	0.666667	2	0.333333
32	16	0	0	13	0.8125	3	0.1875
33	25	0	0	19	0.76	5	0.2
34	16	2	0.125	12	0.75	2	0.125
35	25	2	0.08	21	0.84	2	0.08
36	13	1	0.0769231	11	0.846154	1	0.0769231
37	10	0	0	8	0.8	1	0.1
38	5	0	0	3	0.6	1	0.2
39	7	0	0	4	0.571429	1	0.142857
		Average:	0.0104339		0.787765		0.103569
Panel D										Average	0.00948258		0.801083		0.0982672	The relative mRNA level of FITM2 (normalized to ACTB) in siFITM2-treated HepG2 cells and siLuc-treated cells.										Average	0.00948258		0.801083		0.0982672	The relative mRNA level of FITM2 (normalized to ACTB) in siFITM2-treated HepG2 cells and siLuc-treated cells.										Average	0.00948258		0.801083		0.0982672	The relative mRNA level of FITM2 (normalized to ACTB) in siFITM2-treated HepG2 cells and siLuc-treated cells.
The relative mRNA level of FITM2 (normalized to ACTB) in siFITM2-treated HepG2 cells and siLuc-treated cells.
	FITM2 relative to ACTB	SE (triplicate)
siLuc	5.77571	0.128224
siFITM2	0.00263132	0.000877105
Panel E
The total area of lipid droplets in siFITM2-treated HepG2 cells and siLuc-treated cells.
	Average of total Area of lipid droplets / cell	Number of cells	SE
siLuc	1578	35	172.12
siFITM2	737.872	47	92.3007

## Sheet: Sheet2
Untreated
cell (n = 39)	# of BODIPY(+) structures/cell	# of APOB (+) BODIPY (+) structures/cell	Ratio of APOB (+) BODIPY (+) to total BODIPY (+)	# of ADRP (+) BODIPY (+) structures/cell	Ratio of ADRP (+) BODIPY (+) to total BODIPY (+)	# of APOB (+) ADRP (+) BODIPY (+) structures/cell	Ratio of APOB (+) ADRP (+) BODIPY (+) to total BODIPY (+)
1	2	0	0	2	1	0	0
2	1	0	0	1	1	0	0
3	10	0	0	7	0.7	1	0.1
4	2	0	0	2	1	0	0
5	3	0	0	1	0.333333	1	0.333333
6	2	0	0	2	1	0	0
7	5	0	0	4	0.8	0	0
8	16	1	0.0625	13	0.8125	1	0.0625
9	8	1	0.125	3	0.375	1	0.125
10	1	0	0	1	1	0	0
11	2	0	0	1	0.5	0	0
12	12	1	0.0833333	6	0.5	1	0.0833333
13	4	0	0	3	0.75	1	0.25
14	3	0	0	2	0.666667	1	0.333333
15	6	0	0	4	0.666667	0	0
16	3	0	0	1	0.333333	0	0
17	4	0	0	3	0.75	1	0.25
18	7	1	0.142857	2	0.285714	0	0
19	1	0	0	1	1	0	0
20	5	0	0	2	0.4	0	0
21	6	0	0	3	0.5	0	0
22	29	0	0	25	0.862069	2	0.0689655
23	4	0	0	4	1	0	0
24	6	0	0	4	0.666667	1	0.166667
25	1	0	0	1	1	0	0
26	11	0	0	10	0.909091	1	0.0909091
27	6	0	0	5	0.833333	1	0.166667
28	10	0	0	8	0.8	2	0.2
29	13	0	0	12	0.923077	1	0.0769231
30	2	0	0	1	0.5	1	0.5
31	2	0	0	2	1	0	0
32	6	0	0	4	0.666667	1	0.166667
33	9	0	0	9	1	0	0
34	5	0	0	4	0.8	0	0
35	16	0	0	12	0.75	2	0.125
36	11	0	0	11	1	0	0
37	1	0	0	1	1	0	0
38	23	0	0	19	0.826087	2	0.0869565
39	4	0	0	3	0.75	1	0.25
		Average	0.0106074		0.760518		0.0881091
MG132
cell (n = 42)	# of BODIPY(+) structures/cell	# of APOB (+) BODIPY (+) structures/cell	Ratio of APOB (+) BODIPY (+) to total BODIPY (+)	# of ADRP (+) BODIPY (+) structures/cell	Ratio of ADRP (+) BODIPY (+) to total BODIPY (+)	# of APOB (+) ADRP (+) BODIPY (+) structures/cell	Ratio of APOB (+) ADRP (+) BODIPY (+) to total BODIPY (+)
1	1	0	0	1	1	0	0
2	4	0	0	4	1	0	0
3	3	0	0	2	0.666667	0	0
4	10	0	0	9	0.9	1	0.1
5	2	0	0	2	1	0	0
6	5	0	0	5	1	0	0
7	7	0	0	6	0.857143	1	0.142857
8	11	0	0	7	0.636364	2	0.181818
9	4	0	0	4	1	0	0
10	1	0	0	0	0	0	0
11	3	0	0	2	0.666667	1	0.333333
12	8	0	0	7	0.875	1	0.125
13	5	0	0	4	0.8	1	0.2
14	4	0	0	3	0.75	1	0.25
15	5	0	0	4	0.8	1	0.2
16	5	0	0	5	1	0	0
17	3	0	0	3	1	0	0
18	12	0	0	10	0.833333	0	0
19	8	0	0	8	1	0	0
20	7	1	0.142857	5	0.714286	1	0.142857
21	5	0	0	4	0.8	1	0.2
22	9	0	0	7	0.777778	0	0
23	6	0	0	4	0.666667	2	0.333333
24	1	0	0	1	1	0	0
25	1	0	0	1	1	0	0
26	4	0	0	3	0.75	1	0.25
27	18	0	0	14	0.777778	1	0.0555556
28	8	0	0	7	0.875	1	0.125
29	17	0	0	13	0.764706	1	0.0588235
30	22	1	0.0454545	15	0.681818	2	0.0909091
31	12	1	0.0833333	9	0.75	2	0.166667
32	9	0	0	6	0.666667	1	0.111111
33	10	0	0	7	0.7	1	0.1
34	15	0	0	13	0.866667	2	0.133333
35	5	0	0	5	1	0	0
36	11	1	0.0909091	8	0.727273	1	0.0909091
37	28	1	0.0357143	21	0.75	1	0.0357143
38	8	0	0	5	0.625	0	0
39	5	0	0	3	0.6	1	0.2
40	15	0	0	11	0.733333	2	0.133333
41	6	0	0	5	0.83	1	0.17
42	5	0	0	4	0.8	1	0.2
		Average	0.00948258		0.801083		0.0982672
Lactacystin
cell (n = 39)	# of BODIPY(+) structures/cell	# of APOB (+) BODIPY (+) structures/cell	Ratio of APOB (+) BODIPY (+) to total BODIPY (+)	# of ADRP (+) BODIPY (+) structures/cell	Ratio of ADRP (+) BODIPY (+) to total BODIPY (+)	# of APOB (+) ADRP (+) BODIPY (+) structures/cell	Ratio of APOB (+) ADRP (+) BODIPY (+) to total BODIPY (+)
1	16	0	0	11	0.6875	1	0.0625
2	10	0	0	8	0.8	1	0.1
3	13	0	0	8	0.615385	1	0.0769231
4	19	0	0	15	0.789474	1	0.0526316
5	26	0	0	20	0.769231	3	0.115385
6	11	0	0	8	0.727273	1	0.0909091
7	24	0	0	22	0.916667	1	0.0416667
8	28	0	0	23	0.821429	1	0.0357143
9	9	0	0	8	0.888889	1	0.111111
10	17	0	0	15	0.882353	2	0.117647
11	8	1	0.125	5	0.625	2	0.25
12	12	0	0	9	0.75	2	0.166667
13	25	0	0	19	0.76	1	0.04
14	14	0	0	10	0.714286	2	0.142857
15	14	0	0	8	0.571429	1	0.0714286
16	20	0	0	20	1	0	0
17	12	0	0	10	0.833333	2	0.166667
18	11	0	0	9	0.818182	1	0.0909091
19	19	0	0	15	0.789474	2	0.105263
20	15	0	0	11	0.733333	0	0
21	15	0	0	11	0.733333	2	0.133333
22	17	0	0	11	0.647059	1	0.0588235
23	17	0	0	15	0.882353	2	0.117647
24	23	0	0	21	0.913043	1	0.0434783
25	10	0	0	9	0.9	1	0.1
26	8	0	0	8	1	0	0
27	9	0	0	8	0.888889	1	0.111111
28	11	0	0	9	0.818182	1	0.0909091
29	20	0	0	16	0.8	2	0.1
30	3	0	0	3	1	0	0
31	6	0	0	4	0.666667	2	0.333333
32	16	0	0	13	0.8125	3	0.1875
33	25	0	0	19	0.76	5	0.2
34	16	2	0.125	12	0.75	2	0.125
35	25	2	0.08	21	0.84	2	0.08
36	13	1	0.0769231	11	0.846154	1	0.0769231
37	10	0	0	8	0.8	1	0.1
38	5	0	0	3	0.6	1	0.2
39	7	0	0	4	0.571429	1	0.142857
			0.0104339		0.787765		0.103569
